# Supplementary material for: Pyruvate kinase deficiency modifies sickle hemoglobin carrier and sickle cell disease phenotypes in mice
Source: JCI Insight. 2026 Jan 8;11(4):e195682. doi: 10.1172/jci.insight.195682 (PMC12956008; doi:10.1172/jci.insight.195682)
Supplement: Supporting data values [file jciinsight-11-195682-s059.xlsx]

## Sheet: Figure 1
Figure 1A	Pklr(WT/WT)	Pklr(WT/WT)	Pklr(WT/WT)		Figure 1B	Pklr(13ntdel/13ntdel)	Pklr(13ntdel/13ntdel)	Pklr(13ntdel/13ntdel)		Figure 1C	Pklr(246ntdel/246ntdel)	Pklr(246ntdel/246ntdel)	Pklr(246ntdel/246ntdel)
ATP/Hct (mM)	AA	AS	SS		ATP/Hct (mM)	AA	AS	SS		ATP/Hct (mM)	AA	AS	SS
	0.748122	0.755616	1.32933			1.40835	1.31762	1.15784			1.081	0.508304	1.48605
	1.18491	0.793296	1.26957			1.35599	1.17025	0.802118			1.56292	1.90336	1.37925
	0.751047	0.985843	1.21397			1.16279	1.19937	1.82532			1.62116	1.2404	1.5171
	0.729524	0.607544	1.37219			1.18301	1.24946	1.52034			1.56053	1.16948	1.2556
	0.841394	0.840866	1.1253			0.682634	1.06488	1.22354				1.37668	1.52926
	0.907602	0.847271	1.59252			1.02169	1.47607	1.74563				1.33987	1.67266
		0.779504				1.5058	1.27146
		0.887598				1.46177	1.15356
						1.17405
						1.52944
						0.846665
						1.16558
						1.3635
Figure 1D	Pklr(WT/WT)	Pklr(WT/WT)	Pklr(WT/WT)		Figure 1E	Pklr(13ntdel/13ntdel)	Pklr(13ntdel/13ntdel)	Pklr(13ntdel/13ntdel)		Figure 1F	Pklr(246ntdel/246ntdel)	Pklr(246ntdel/246ntdel)	Pklr(246ntdel/246ntdel)
2,3-DPG/Hct (mM)	AA	AS	SS		2,3-DPG/Hct (mM)	AA	AS	SS		2,3-DPG/Hct (mM)	AA	AS	SS
	7.14445	7.45014	4.60925			6.80809	6.75867	6.23806			7.22741	5.53162	7.5547
	9.95729	6.72479	4.2539			10.2844	7.78809	6.32167			7.33431	7.42463	7.3059
	8.56498	10.2901	5.51399			6.79481	7.58695	6.95959			7.3339	6.49413	5.70786
	7.04155	4.26241	4.26678			7.02122	7.82058	5.93262			7.12575	6.00676	5.19878
	8.72371	7.3242	4.62061			7.26497	7.12117	6.58167				6.96163	6.58254
	7.63699	8.4536	4.37326			8.382	7.55875	7.23037				7.2477	8.21243
		7.09308				7.89831	7.42984
		7.58225				7.7931	6.16074
						7.29555
						8.0973
						6.2463
						7.53843
						7.48027
Figure 1G	Pklr(WT/WT)	Pklr(WT/WT)	Pklr(WT/WT)		Figure 1H	Pklr(13ntdel/13ntdel)	Pklr(13ntdel/13ntdel)	Pklr(13ntdel/13ntdel)		Figure 1I	Pklr(246ntdel/246ntdel)	Pklr(246ntdel/246ntdel)	Pklr(246ntdel/246ntdel)
ATP/2,3-DPG	AA	AS	SS		ATP/2,3-DPG	AA	AS	SS		ATP/2,3-DPG	AA	AS	SS
	0.104714	0.101423	0.288404			0.206864	0.194952	0.185609			0.14957	0.0918906	0.196705
	0.118999	0.117966	0.298449			0.13185	0.150261	0.126884			0.213097	0.256358	0.188786
	0.0876882	0.0958047	0.220162			0.171129	0.158083	0.262274			0.221051	0.191004	0.265792
	0.103603	0.142535	0.321598			0.168491	0.159765	0.256267			0.218999	0.194694	0.241518
	0.0964491	0.114807	0.24354			0.0939624	0.149537	0.185901				0.197753	0.23232
	0.118843	0.100226	0.364149			0.121891	0.19528	0.241431				0.184869	0.203675
		0.109896				0.190649	0.171129
		0.117063				0.187572	0.187244
						0.160927
						0.188883
						0.135547
						0.154619
						0.18228

## Sheet: Figure 2
Figure 2A	Pklr(WT/WT)	Pklr(WT/WT)	Pklr(WT/WT)		Figure 2B	Pklr(13ntdel/13ntdel)	Pklr(13ntdel/13ntdel)	Pklr(13ntdel/13ntdel)		Figure 2C	Pklr(246ntdel/246ntdel)	Pklr(246ntdel/246ntdel)	Pklr(246ntdel/246ntdel)
WBC (109/L)	AA	AS	SS		WBC (109/L)	AA	AS	SS		WBC (109/L)	AA	AS	SS
	3.94	5.96	20.9			10.6	12.94	36.5			3.18	6.28	33.12
	2.4	9.62	25.5			9.26	8.08	37.5			10.88	9.38	27.36
	5.36	3.94	12.28			5.9	4.66	35.54			10.58	8.6	8.54
	6.34	7.94	8.9			2.52	7.92	20.54			4.08	8.2	26.6
	4.28	4.36	23.3			5.32	6.46	21.7			5.14	5.6	15.64
	4.52	5.06	22.8			6.84	3.28	6.62			3.72	6.02
	2.94	4.28	21.52			4.22	8.14	28.75
	4.24	3.84	52.55			2.58	8.88	19.34
	5		15.72			8.04	4.94	14.35
	11.52		9.76			2.74	5.3	17.75
						5.02	6.85	21.38
						4.06	4.26
						4.72	4.89
						9.96
						11.92
Figure 2D	Pklr(WT/WT)	Pklr(WT/WT)	Pklr(WT/WT)		Figure 2E	Pklr(13ntdel/13ntdel)	Pklr(13ntdel/13ntdel)	Pklr(13ntdel/13ntdel)		Figure 2F	Pklr(246ntdel/246ntdel)	Pklr(246ntdel/246ntdel)	Pklr(246ntdel/246ntdel)
RBC (1012/L)	AA	AS	SS		RBC (1012/L)	AA	AS	SS		RBC (1012/L)	AA	AS	SS
	8.94	10.35	5.21			4.6	4.64	4.69			6.35	6.3	4.31
	6.83	7.52	5.13			5.66	6.05	5.45			3.95	5.19	4.73
	8.34	8.82	5.89			6.06	5.33	4.91			4.94	4.69	2.51
	9.21	6.5	3.91			6.68	6.05	5.9			5.15	4.22	4.55
	10.21	8.84	5.48			5.42	5.12	6.05			5.45	4.51	4.75
	7.34	7.94	4.81			4.58	5.02	3.6			4.99	4.48	4.61
	8.97	9.55	5.4			4.98	5.16	4.49
	8.13	9.08	4.49			5.65	5.14	4.94
	9.34		5.98			5.31	5.54	5.53
			6.36			4.57	5.02	4.55
						3.9	4.94	4.24
						5.05	5.42
						5.18	5.3
						5.91
						4.35
Figure 2G	Pklr(WT/WT)	Pklr(WT/WT)	Pklr(WT/WT)		Figure 2H	Pklr(13ntdel/13ntdel)	Pklr(13ntdel/13ntdel)	Pklr(13ntdel/13ntdel)		Figure 2I	Pklr(246ntdel/246ntdel)	Pklr(246ntdel/246ntdel)	Pklr(246ntdel/246ntdel)
Hemoglobin (g/dL)	AA	AS	SS		Hemoglobin (g/dL)	AA	AS	SS		Hemoglobin (g/dL)	AA	AS	SS
	7.6	5.4	6.4			7.1	7	6.6			5.9	6.4	6
	8.5	7.6	5.8			6.2	4.6	7.1			5.7	4.5	5.9
	9.3	7.8	7			6.4	5.5	6.3			5.1	4.7	6.3
	7.1	8.8	6			6.3	5.9	5.8			6.2	4.7	2.9
	8.1	9.4	7.1			6.1	5.4	5.8			4.3	4.7	5.5
	9.4	6.2	4.1			4.9	7.5	6			5.4	4.9	5.8
	7.7	7.6	5.9			3.1	5.5	5.8
	9.4	8.7	5.9			4.2	5.3	5.6
			5.6			4.8	5.2	4.2
			7			6.7	5	6.5
						5.3	4.5	6.8
						5.3	6.6
						4.4	6.9
						5.8
						5.8
Figure 2J	Pklr(WT/WT)	Pklr(WT/WT)	Pklr(WT/WT)		Figure 2K	Pklr(13ntdel/13ntdel)	Pklr(13ntdel/13ntdel)	Pklr(13ntdel/13ntdel)		Figure 2L	Pklr(246ntdel/246ntdel)	Pklr(246ntdel/246ntdel)	Pklr(246ntdel/246ntdel)
Hematocrit (%)	AA	AS	SS		Hematocrit (%)	AA	AS	SS		Hematocrit (%)	AA	AS	SS
	28.2	33.4	22.1			19.6	20.8	23.5			25.9	28.2	20.3
	26.2	25.6	20.5			26.9	27.8	22			16.4	20.2	21.3
	27.9	28.2	24.2			23.4	21.7	22.9			22.5	21.3	10.8
	26.2	20.9	14.8			26.5	27.3	24.9			21.1	20.4	20.1
	30	27.2	20.5			23.8	23.7	25.3			20.2	16.9	20.5
	31.5	24.9	20.8			18.7	18.3	15.7			20.9	18.1	21.1
	28.7	30.1	19.6			23.7	21.4	21.9
		29.1	17.8			23.2	24.1	22.5
			24.6			22	22.6	24.1
			24.7			21.4	22.3	20
						13.6	24.2	18.9
						18.1	19.9
						20.1
						28.9
						19.6

## Sheet: Figure 3
Figure 3A	Pklr(WT/WT)	Pklr(WT/WT)	Pklr(WT/WT)		Figure 3B	Pklr(13ntdel/13ntdel)	Pklr(13ntdel/13ntdel)	Pklr(13ntdel/13ntdel)		Figure 3C	Pklr(246ntdel/246ntdel)	Pklr(246ntdel/246ntdel)	Pklr(246ntdel/246ntdel)
MCV (fL)	AA	AS	SS		MCV (fL)	AA	AS	SS		MCV (fL)	AA	AS	SS
	31.5	32.3	42.5			42.7	44.9	50.2			40.8	44.7	47.2
	30.4	34	40			47.6	45.9	40.4			41.6	38.9	45
	31.4	32	41.1			38.6	40.8	46.7			45.6	45.4	42.9
	32.6	32.2	37.8			39.6	45.1	42.2			40.9	48.3	44.1
	32	30.8	37.4			43.9	46.3	41.9			37.1	37.5	43.2
	30.9	31.3	43.3			40.8	36.4	43.7			41.8	40.4	45.7
	32.8	31.5	36.3			47.5	41.4	48.9
	32	32	39.5			41	46.9	45.6
	32.2		41.1			41.5	40.8	43.7
	29.9		38.9			46.8	40.1	44.1
						35	45.1	44.5
						35.8	44.6
						38.8	37.7
						48.9
Figure 3D	Pklr(WT/WT)	Pklr(WT/WT)	Pklr(WT/WT)		Figure 3E	Pklr(13ntdel/13ntdel)	Pklr(13ntdel/13ntdel)	Pklr(13ntdel/13ntdel)		Figure 3F	Pklr(246ntdel/246ntdel)	Pklr(246ntdel/246ntdel)	Pklr(246ntdel/246ntdel)
MCH (pg)	AA	AS	SS		MCH (pg)	AA	AS	SS		MCH (pg)	AA	AS	SS
	8.5	9.1	12.3			11.5	11.6	12.8			9.8	10.2	14.6
	9.2	8.2	11.3			12.5	12.4	10.6			10.9	9.1	12.7
	8.5	8.6	11.9			10.2	10.3	11.4			11.9	10	11.6
	8.8	8.3	10.5			9.6	11.6	11.2			11.1	10.7	12.1
	8	8.6	10.8			9.8	10.4	11.7			9.4	10.4	12.2
	9.2	9.8	12.5			9.6	9.2	11.7			10.8	10.9	12.8
	10.5	9.2	11			12.7	10.1	14
	10.4	9.6	12.4			10.8	10.7	13.1
	10.5		11.8			10.9	9	12.3
	9.9		10.9			10.7	9	12.8
						7.9	13.3	13.7
						8.3	12.8
						9.3	11.2
						11.3
						13.3
Figure 3G	Pklr(WT/WT)	Pklr(WT/WT)	Pklr(WT/WT)		Figure 3H	Pklr(13ntdel/13ntdel)	Pklr(13ntdel/13ntdel)	Pklr(13ntdel/13ntdel)		Figure 3I	Pklr(246ntdel/246ntdel)	Pklr(246ntdel/246ntdel)	Pklr(246ntdel/246ntdel)
MCHC (g/dL)	AA	AS	SS		MCHC (g/dL)	AA	AS	SS		MCHC (g/dL)	AA	AS	SS
	27	28.1	29			27	26	25.5			23.9	22.7	31
	30.3	24.2	28.3			26.4	27	26.4			26.2	23.3	28.2
	27.1	27	28.9			26.5	25.3	24.5			26.2	22.1	26.9
	27	25.8	27.7			24.2	25.6	26.5			27	22.1	27.4
	25.1	27.9	28.8			22.3	22.4	28.1			25.2	27.8	28.3
	29.8	31.3	28.8			23.5	25.1	26.8			25.8	27.1	28
	32.1	29.2	30.3			26.6	24.3	28.6
	32.7	29.9	31.5			26.3	22.8	28.7
	32.6		28.8			26.4	22.1	28.2
	33.2		28.1			22.9	22.4	29.1
						22.8	29.5	30.8
						23.2	28.6
						23.9	29.6
						23.2
						29.5
Figure 3J	Pklr(WT/WT)	Pklr(WT/WT)	Pklr(WT/WT)		Figure 3K	Pklr(13ntdel/13ntdel)	Pklr(13ntdel/13ntdel)	Pklr(13ntdel/13ntdel)		Figure 3L	Pklr(246ntdel/246ntdel)	Pklr(246ntdel/246ntdel)	Pklr(246ntdel/246ntdel)
RDW (%)	AA	AS	SS		RDW (%)	AA	AS	SS		RDW (%)	AA	AS	SS
	19.5	20.3	30.6			27.7	31.7	28.1			29.9	35.9	29.9
	17.9	24.1	31.1			29.1	34.8	27.1			31	29	28.8
	18.5	21	29.8			29.6	27.3	30.1			39.9	35.1	32.1
	20.1	19.8	23.5			27.8	27.3	29			31.2	44.2	33.3
	19.8	18.7	27.3			30.8	32.4	30.2			25.2	29	30
	20.9	18.7	35			24.5	27.4	27.4			24.3	35.1	32.4
	19	20.7	39.4			24.2	27.4	34.4
	21.6	21	46.1			25.2	45.3	32.9
	22.1		32.8			25.9	25.4	28.7
	23		38.5			28.2	27.7	36.4
						29.5	34.3	30.4
						24.4	23.6
						25.8	33.3
						27.6
						30.4

## Sheet: Figure 4
Figure 4A	Pklr(WT/WT)	Pklr(WT/WT)	Pklr(WT/WT)		Figure 4B	Pklr(13ntdel/13ntdel)	Pklr(13ntdel/13ntdel)	Pklr(13ntdel/13ntdel)		Figure 4C	Pklr(246ntdel/246ntdel)	Pklr(246ntdel/246ntdel)	Pklr(246ntdel/246ntdel)
Fraction sickled	AA	AS	SS		Fraction sickled	AA	AS	SS		Fraction sickled	AA	AS	SS
		0.65	0.76				0.33	0.66				0.44	0.78
		0.57	0.81				0.26	0.63				0.42	0.77
		0.52	0.85				0.35	0.7				0.39	0.73
		0.62	0.83				0.35	0.52				0.39	0.77
		0.56	0.84				0.3					0.37	0.62
		0.62	0.88									0.42
Figure 4D	Pklr(WT/WT)	Pklr(WT/WT)	Pklr(WT/WT)		Figure 4E	Pklr(13ntdel/13ntdel)	Pklr(13ntdel/13ntdel)	Pklr(13ntdel/13ntdel)		Figure 4F	Pklr(246ntdel/246ntdel)	Pklr(246ntdel/246ntdel)	Pklr(246ntdel/246ntdel)
AUSC	AA	AS	SS		AUSC	AA	AS	SS		AUSC	AA	AS	SS
		180.17	241.8				106.09	264.2				133.83	315.24
		158.11	271.22				73.53	230.47				124.14	321.6
		139.91	298.52				119.01	265.47				113.53	295.67
		170.76	317.65				129.36	175.96				119.05	312.94
		155.41	316.5				99.55					124.2	267.44
		169.3	325.64									126.18
Figure 4G	Pklr(WT/WT)	Pklr(WT/WT)	Pklr(WT/WT)		Figure 4H	Pklr(13ntdel/13ntdel)	Pklr(13ntdel/13ntdel)	Pklr(13ntdel/13ntdel)		Figure 4I	Pklr(246ntdel/246ntdel)	Pklr(246ntdel/246ntdel)	Pklr(246ntdel/246ntdel)
T50 (min)	AA	AS	SS		T50 (min)	AA	AS	SS		T50 (min)	AA	AS	SS
		470.8	264.2					158.3					118.3
		487.3	215.9					251.6					101.4
		381.4	181.9					183.1					122.9
		450.7	138.8					450.3					111.1
		388.2	149.5										152.9
			153.5

## Sheet: Figure 5 
Figure 5A	Pklr(WT/WT)	Pklr(WT/WT)	Pklr(WT/WT)		Figure 5B	Pklr(13ntdel/13ntdel)	Pklr(13ntdel/13ntdel)	Pklr(13ntdel/13ntdel)		Figure 5C	Pklr(246ntdel/246ntdel)	Pklr(246ntdel/246ntdel)	Pklr(246ntdel/246ntdel)
Spleen/Body weight (%)	AA	AS	SS		Spleen/Body weight (%)	AA	AS	SS		Spleen/Body weight (%)	AA	AS	SS
	0.453684	1.03421	3.25292			2.30952	2.464	6.175			2.84111	2.19609	6.36357
	0.51	0.747917	4.27077			2.114	2.16217	5.2913			2.18087	3.8644	7.68
	0.842083	0.7812	3.81524			1.6865	3.1244	5.85296			1.87739	1.95091	6.88931
	0.471818	0.763182	4.45517			2.6988	2.025	4.79516			1.63586	1.80238	6.03433
	0.439744	0.418	3.22469			2.536	2.73062	6.98897			2.12968	2.03394	5.671
	0.450909	0.901724	3.37935			2.63593	1.78778	5.43931			1.82357	2.57481	8.81818
		0.561786				2.64458	2.24172
		0.649355				1.312	1.95714
						1.93792
						2.05519
						2.16607
						2.06229
						2.255
Figure 5D	Pklr(WT/WT)	Pklr(WT/WT)	Pklr(WT/WT)		Figure 5E	Pklr(13ntdel/13ntdel)	Pklr(13ntdel/13ntdel)	Pklr(13ntdel/13ntdel)		Figure 5F	Pklr(246ntdel/246ntdel)	Pklr(246ntdel/246ntdel)	Pklr(246ntdel/246ntdel)
Body weight (g)	AA	AS	SS		Body weight (g)	AA	AS	SS		Body weight (g)	AA	AS	SS
	19	19	24			21	20	24			27	23	28
	23	24	26			20	23	23			23	25	25
	24	25	21			20	25	24			23	22	29
	33	22	29			25	25	27			29	21	30
	39	30	32			25	28	31			31	33	30
	33	29	31			27	16	29			28	27	33
		28	32			24	27	29
		31				24	29
						27	28
						28
						35
						28
						28

## Sheet: Figure 6
Figure 6A	Pklr(WT/WT)	Pklr(WT/WT)	Pklr(WT/WT)		Figure 6B	Pklr(13ntdel/13ntdel)	Pklr(13ntdel/13ntdel)	Pklr(13ntdel/13ntdel)
Immature RBC (%)	AA	AS	SS		Immature RBC (%)	AA	AS	SS
	6.88	3.70667	31.8333			22.2333	16.7333	31
	2.76667	3.31333	29.9333			18.0333	17.1667	30.6
	3.62667	3.53	31			24.0667	26.6333	37.4667
	3.49	2.59333	20.6333			23.5333	30.0333	32.2667
	3.12333	2.49333	15.9667			25.6333	16.4667	23.7
	2.95		16.7667			21.6667		30.1
	2.83333		24.7					22.6
	4.67		26.1
	5.64		25.5667
	3.57333		18.3333
Figure 6C	Pklr(WT/WT)	Pklr(WT/WT)	Pklr(WT/WT)		Figure 6D	Pklr(13ntdel/13ntdel)	Pklr(13ntdel/13ntdel)	Pklr(13ntdel/13ntdel)
MitoTracker Green (gMFI)	AA	AS	SS		MitoTracker Green (gMFI)	AA	AS	SS
	20940	22410	10140			13010	18377	10959
	20318	17988	11536			14473	16142	12118
	18804	21195	12886			18682	12319	10592
	23159	25660	16624			17369	12520	12775
	28003	22929	18879			12614	14864	11314
	25088		15753			15285		12753
	26996		15879					12663
	23395		13796
	23733		12025
	21159		16110
Figure 6E	Pklr(WT/WT)	Pklr(WT/WT)	Pklr(WT/WT)		Figure 6F	Pklr(13ntdel/13ntdel)	Pklr(13ntdel/13ntdel)	Pklr(13ntdel/13ntdel)
MitoTracker Deep Red (gMFI)	AA	AS	SS		MitoTracker Deep Red (gMFI)	AA	AS	SS
	72973	97178	35641			49117	79778	33308
	80556	80896	60076			47195	85664	39238
	91761	85224	56418			78536	70201	57634
	95820	99111	70192			73549	46939	57369
	102285	92612	71616			49937	60881	60328
	97139		67764			55981		48840
	94128		61733					52681
	99232		71104
	75232		50204
	102198		67944
Figure 6G	Pklr(WT/WT)	Pklr(WT/WT)	Pklr(WT/WT)		Figure 6H	Pklr(13ntdel/13ntdel)	Pklr(13ntdel/13ntdel)	Pklr(13ntdel/13ntdel)
MitoSox (gMFI)	AA	AS	SS		MitoSox (gMFI)	AA	AS	SS
	37423	39832	9073			50248	72980	24134
	50602	20336	7563			29442	59895	23227
	31695	50419	12281			41537	45068	16321
	43985	41497	15106			52674	36762	22914
	59907	47584	31639			38610	44937	25264
	42511		29466			37118		46960
	43758		17410					28278
	45606		28083
	47605		23743
	45568		24261

## Sheet: Figure 7
Figure 7A	Pklr(WT/WT)	Pklr(WT/WT)	Pklr(WT/WT)		Figure 7B	Pklr(13ntdel/13ntdel)	Pklr(13ntdel/13ntdel)	Pklr(13ntdel/13ntdel)
Immature RBC (%)	AA	AS	SS		Immature RBC (%)	AA	AS	SS
	92.7333	96.2333	67.6			77.7	83.1333	68.8
	97.1667	96.6	68.9333			81.8333	82.6667	69.2333
	96.2667	96.4	68.4			74.8333	73.2	62.3
	96.4	97.3333	78.4667			75.8333	69.8	67.5333
	96.7667	97.4	83.6333			74.2	79.1	75.9333
	96.9		82.8333			77.7		68.0333
	97.1		74.9333					76.7333
	95.2667		73.6333
	94.2667		74.1667
	96.3333		81.2333
Figure 7C	Pklr(WT/WT)	Pklr(WT/WT)	Pklr(WT/WT)		Figure 7D	Pklr(13ntdel/13ntdel)	Pklr(13ntdel/13ntdel)	Pklr(13ntdel/13ntdel)
MitoTracker Green (gMFI)	AA	AS	SS		MitoTracker Green (gMFI)	AA	AS	SS
	1319	1949	2370			1287	1099	1705
	1712	1876	1916			1323	1107	2521
	1868	2137	2309			820	1376	2936
	1995	2742	1891			744	2943	3403
	2271	2029	1571			3034	1483	2259
	1884		1343			2275		2977
	2206		1701					1992
	1386		911
	1613		1966
	1597		1285
Figure 7E	Pklr(WT/WT)	Pklr(WT/WT)	Pklr(WT/WT)		Figure 7F	Pklr(13ntdel/13ntdel)	Pklr(13ntdel/13ntdel)	Pklr(13ntdel/13ntdel)
MitoTracker Deep Red (gMFI)	AA	AS	SS		MitoTracker Deep Red (gMFI)	AA	AS	SS
	2127	5688	6219			4662	4902	5827
	3510	5851	8197			3421	5549	8273
	6119	4996	7141			5412	10228	19002
	4918	5313	6527			4509	12969	17857
	4533	4319	6001			12253	8032	17523
	3579		6956			9802		13508
	4498		7689					9536
	3376		5353
	2820		7625
	4279		6033
Figure 7G	Pklr(WT/WT)	Pklr(WT/WT)	Pklr(WT/WT)		Figure 7H	Pklr(13ntdel/13ntdel)	Pklr(13ntdel/13ntdel)	Pklr(13ntdel/13ntdel)
MitoSox (gMFI)	AA	AS	SS		MitoSox (gMFI)	AA	AS	SS
	1193	682	4159			2764	871	3901
	914	405	1658			1451	1427	4722
	428	746	1690			985	3711	5457
	716	986	2233			759	3806	5163
	1462	1074	4133			6776	3889	3546
	991		2451			4003		8046
	783		1714					3508
	1028		2280
	457		1787
	969

## Sheet: Supp. Figure 4
Supplemental Figure 4A	Pklr(WT/WT)	Pklr(WT/WT)	Pklr(WT/WT)		Supplemental Figure 4B	Pklr(13ntdel/13ntdel)	Pklr(13ntdel/13ntdel)	Pklr(13ntdel/13ntdel)
Mitochondria per RBC	AA	AS	SS		Mitochondria per RBC	AA	AS	SS
	1.31	1.85	2.42			1.85	2.6	4.08
	1.5	0.92	2.89			1.88	2.94	3.44
	0.59	0.41	1.63			4.14	2.08	3.25
	0.29	0.06	1.47			2.71	2	2.72
	0.37		3.16				3.06

## Sheet: Supp. Figure 5
Supplemental Figure 5A	Pklr(WT/WT)	Pklr(WT/WT)	Pklr(WT/WT)		Supplemental Figure 5B	Pklr(WT/13ntdel)	Pklr(WT/13ntdel)	Pklr(WT/13ntdel)		Supplemental Figure 5C	Pklr(13ntdel/13ntdel)	Pklr(13ntdel/13ntdel)	Pklr(13ntdel/13ntdel)
Total bilirrubin (mg/dL)	AA	AS	SS		Total bilirrubin (mg/dL)	AA	AS	SS		Total bilirrubin (mg/dL)	AA	AS	SS
	0.1	0.09	0.5			0.1	0.5	0.8			0.7	0.5	0.5
	0.8	0.2	0.8			0.5	0.1	1.2			0.6	0.6	1.5
	0.3	0.09	0.3			0.2	0.7	0.6			0.5	0.2	1.2
	0.8	0.09	1.1			0.09	0.3	0.6			0.3	0.2	0.9
	0.2	0.09	0.8			0.6	0.09	0.6			0.3	0.4	1.7
												0.4
Supplemental Figure 5D	Pklr(WT/WT)	Pklr(WT/WT)	Pklr(WT/WT)		Supplemental Figure 5E	Pklr(WT/13ntdel)	Pklr(WT/13ntdel)	Pklr(WT/13ntdel)		Supplemental Figure 5F	Pklr(13ntdel/13ntdel)	Pklr(13ntdel/13ntdel)	Pklr(13ntdel/13ntdel)
BUN (mg/dL)	AA	AS	SS		BUN (mg/dL)	AA	AS	SS		BUN (mg/dL)	AA	AS	SS
	20.5	18.9	26.3			29	16.6	22.8			23.4	27	32.6
	20.4	19	14.6			18.6	15.8	19.8			24.3	30.4	22
	12.3	17.6	17.2			27.6	14.9	27.8			30.6	23.9	25.5
	18.2	21.4	20			27.2	21.6	20.1			21.2	24.3	20.7
	15	17.3	20.8			17.1	18.5	27.6			28.7	24	22.5
												29.5
Supplemental Figure 5G	Pklr(WT/WT)	Pklr(WT/WT)	Pklr(WT/WT)		Supplemental Figure 5H	Pklr(WT/13ntdel)	Pklr(WT/13ntdel)	Pklr(WT/13ntdel)		Supplemental Figure 5I	Pklr(13ntdel/13ntdel)	Pklr(13ntdel/13ntdel)	Pklr(13ntdel/13ntdel)
Total Protein (g/dL)	AA	AS	SS		Total Protein (g/dL)	AA	AS	SS		Total Protein (g/dL)	AA	AS	SS
	4.3	4.3	4.9			4.4	4.4	4.8			4.7	4.8	4.3
	4.2	4.8	4.7			4.3	4.7	4.9			5.2	4.4	5
	3.5	4.1	4.4			4.6	4.6	4.7			4.7	4.5	5.6
	4.5	4.7	4.7			4.6	4.4	4.8			4.8	4.9	4.9
	4.8	4.6	4.7			4.4	4.2	4.6			5	4.9	4.5
												4.2
Supplemental Figure 5J	Pklr(WT/WT)	Pklr(WT/WT)	Pklr(WT/WT)		Supplemental Figure 5K	Pklr(WT/13ntdel)	Pklr(WT/13ntdel)	Pklr(WT/13ntdel)		Supplemental Figure 5L	Pklr(13ntdel/13ntdel)	Pklr(13ntdel/13ntdel)	Pklr(13ntdel/13ntdel)
Globulin (g/dL)	AA	AS	SS		Globulin (g/dL)	AA	AS	SS		Globulin (g/dL)	AA	AS	SS
	2.2	2.1	2.7			2.3	2.2	2.6			2.5	2.4	2.5
	2.1	2.6	2.7			2.2	2.6	2.7			2.7	2.4	2.7
	1.9	2.4	2.4			2.5	2.5	2.6			2.5	2.5	3.2
	2.5	2.5	2.8			2.5	2.4	2.7			2.6	2.9	2.8
	2.6	2.6	2.6			2.4	2.3	2.6			2.9	2.6	2.6
												2.2

## Sheet: Supp. Figure 6
Supplemental Figure 6A	Pklr(WT/WT)	Pklr(WT/WT)	Pklr(WT/WT)		Supplemental Figure 6B	Pklr(WT/13ntdel)	Pklr(WT/13ntdel)	Pklr(WT/13ntdel)		Supplemental Figure 6C	Pklr(13ntdel/13ntdel)	Pklr(13ntdel/13ntdel)	Pklr(13ntdel/13ntdel)
Forelimb grip force	AA	AS	SS		Forelimb grip force	AA	AS	SS		Forelimb grip force	AA	AS	SS
(g force/g b.w)	6.24348	5.27826	5.63704		(g force/g b.w)	6.496	5.92727	4.9037		(g force/g b.w)	6.575	5.91	5.528
	6.23478	5.94167	4.45			5.8	5.9913	5			5.27857	6.47273	5.46923
	6.37391	4.32857	5.73333			6.81739	5.69231	4.68148			5.24615	6.65455	5.33913
	6.06957	3.99333	4.42308			5.44167	6.275	4.11538			6.06087	7.07826	5.33333
	7.41	5.43333	4.93793			5.39286	5.58333				4.95556	6.72174	5.63333
		6.50435	4.69655			6.25	6.50435				5.83846	5.392
						5.775	4.67143					5.4
						5.54074	5.12					5.06154
						7.11304						5.30435
						6.056						6.1
Supplemental Figure 6D	Pklr(WT/WT)	Pklr(WT/WT)	Pklr(WT/WT)		Supplemental Figure 6E	Pklr(WT/13ntdel)	Pklr(WT/13ntdel)	Pklr(WT/13ntdel)		Supplemental Figure 6F	Pklr(13ntdel/13ntdel)	Pklr(13ntdel/13ntdel)	Pklr(13ntdel/13ntdel)
All limbs grip force	AA	AS	SS		All limbs grip force	AA	AS	SS		All limbs grip force	AA	AS	SS
(g force/g b.w)	9.4087	6.975	9.09286		(g force/g b.w)	8.744	10.9455	7.1037		(g force/g b.w)	9.425	10.54	8.272
	12.3304	7.60714	9.825			8.4087	10.1304	7.24828			7.87143	10.3636	9.36154
	11.5304	6.58	8.18462			9.07826	9.11538	7.82963			7.75385	9.04545	7.78261
	11.34	7.48333	7.81379			10.15	8.225	7.30769			10.4261	9.90435	9.05926
		7.26087	7.64138			6.95	7.69167				9.28889	10.9478	7.26667
						9.18333	9.11304				8.32308	7.512
						8.76667	6.5					7.22222
						6.37037	7.73					7.85385
						10.5391						8.29565
						8.8						6.83333
Supplemental Figure 6G	Pklr(WT/WT)	Pklr(WT/WT)	Pklr(WT/WT)		Supplemental Figure 6H	Pklr(WT/13ntdel)	Pklr(WT/13ntdel)	Pklr(WT/13ntdel)		Supplemental Figure 6I	Pklr(13ntdel/13ntdel)	Pklr(13ntdel/13ntdel)	Pklr(13ntdel/13ntdel)
Forelimb grip force	AA	AS	SS		Forelimb grip force	AA	AS	SS		Forelimb grip force	AA	AS	SS
(g force/g b.w)	5.25161	5.60645	5.93529		(g force/g b.w)	4.5625	4.37333	4.61143		(g force/g b.w)	4.9697	5.44667	4.9
	4.86207	5.3	4.21379			4.82	4.14706	4.71765			5.24828	5.68	5.808
	4.54375	5.88889	3.60667			4.77576	4.13571	3.47742			4.704	4.62	5.0129
	4.89412	4.59444	5.0303			5.425	4.92727	4.6625			4.47097	3.725	4.72727
	4.69091	3.39487	4.99375			5.29333	3.97576	4.63636			5.26452	4.41935	5.29231
	4.41622	3.975	4.92414			4.74483	4.15625				4.86452	5.47586	6.09091
						4.58235	3.79444					4.50909
						4.28235						3.90769
						4.8						4.93333
						5.15862						5.20606
Supplemental Figure 6J	Pklr(WT/WT)	Pklr(WT/WT)	Pklr(WT/WT)		Supplemental Figure 6K	Pklr(WT/13ntdel)	Pklr(WT/13ntdel)	Pklr(WT/13ntdel)		Supplemental Figure 6L	Pklr(13ntdel/13ntdel)	Pklr(13ntdel/13ntdel)	Pklr(13ntdel/13ntdel)
All limbs grip force	AA	AS	SS		All limbs grip force	AA	AS	SS		All limbs grip force	AA	AS	SS
(g force/g b.w)	7.46452	7.94194	6.58824		(g force/g b.w)	7.8	7.22667	8.28		(g force/g b.w)	6.88485	5.76667	7.488
	6.93103	9.12	7.13793			8.30667	5.90588	7.61765			8.30345	8.86667	7.8
	6.9	6.57037	9.36667			6.64242	6.83571	5.83226			6.736	7.34	7.2
	6.44706	4.92222	7.38788			7.46875	6.24242	6.78125			7.16129	7.3	7.96154
	7.47273	5.70256	6.58125			6.81333	6.27879	8.32121			7.7871	7	7.85455
	6.55135	7.05	8.08276			7.77241	6.5				6.50968	7.28276
						7.65882	5.99444					5.27273
						5.68235						5.56154
						7.19355						7.16
						6.86207						6.02424

[truncated: 9 more sheets: Supp. Figure 7, Supp. Figure 8, Supp. Figure 9, Supp. Figure 10, Supp. Figure 11, Supp. Figure 12, Supp. Figure 13, Supp. Table 1, Supp. Table 2]
